# Supplementary material for: Genotypic and Epidemiologic Profiles of Giardia duodenalis in Four Brazilian Biogeographic Regions
Source: Microorganisms. 2022 Apr 30;10(5):940. doi: 10.3390/microorganisms10050940 (PMC9142931; doi:10.3390/microorganisms10050940)
Supplement: Supplementary file 1 [file microorganisms-10-00940-s001.zip]

Archive with 1 entries (1 files):
- microorganisms-1591385-supplementary.pdf
